# Supplementary material for: Identification of circular RNAs regulating cardiomyocyte proliferation in neonatal pig hearts
Source: JCI Insight. 2024 Jun 25;9(15):e175625. doi: 10.1172/jci.insight.175625 (PMC11383601; doi:10.1172/jci.insight.175625)
Supplement: Supporting data values [file jciinsight-9-175625-s029.xlsx]

## Sheet: Figure 4A
	P1-1	P1-2	P1-3	P1-4	P1-5	P1-6	P3-1	P3-2	P3-3	P3-4	P3-5	P3-6	P7-1	P7-2	P7-3	P7-4	P7-5	P7-6	P28-1	P28-2	P28-3	P28-4	P28-5	P28-6		P1-1	P1-2	P1-3	P1-4	P1-5	P1-6	P3-1	P3-2	P3-3	P3-4	P3-5	P3-6	P7-1	P7-2	P7-3	P7-4	P7-5	P7-6	P28-1	P28-2	P28-3	P28-4	P28-5	P28-6
sus-ABLIM1_0001	32.72	32.08	32.03	31.43	32.48	32.33	33.21	33.26	34.23	32.62	33.31	33.46	34.27	32.52	33.34	33.17	33.18	32.96	33.9	33.45	34.86	33.74	34.34	32.68		0.00264962	0.00255936	0.00379943	0.00491021	0.0017725	0.0024551	0.00163103	0.00179724	0.000943297	0.00189972	0.0013433	0.00158643	0.000923884	0.00369554	0.00193963	0.0024551	0.00199416	0.00224355	0.00170029	0.00207885	0.0013433	0.0014199	0.000622344	0.00225916
	32.87	31.65	32.62	31.9	32.24	32.46	33.7	33.06	34.25	32.98	33.47	32.88	34.5	32.42	33.46	33.23	33.12	32.89	34.28	33.01	34.82	33.82	34.25	32.91		0.00200803	0.00352051	0.00250669	0.00352051	0.00210787	0.00227487	0.00118574	0.00209331	0.000949858	0.00150085	0.00121907	0.00230663	0.000943297	0.00401607	0.00198039	0.00235509	0.00209331	0.00240458	0.00135265	0.00298098	0.00141009	0.00133402	0.000685764	0.00193963
GAPDH	24.16	23.47	23.99	23.76	23.34	23.66	23.95	24.14	24.18	23.58	23.77	24.16	24.19	24.44	24.33	24.5	24.21	24.16	24.7	24.54	25.32	24.28	23.69	23.89		0.00232883	0.00303994	0.00315306	0.00421536	0.00194018	0.00236499	0.00284039
	23.91	23.5	23.98	23.75	23.35	23.68	23.98	24.16	24.21	23.6	23.79	24.12	24.45	24.46	24.48	24.5	24.22	24.19	24.75	24.62	25.35	24.27	23.74	23.9

## Sheet: Figure 4B
	P1-1	P1-2	P1-3	P1-4	P1-5	P1-6	P3-1	P3-2	P3-3	P3-4	P3-5	P3-6	P7-1	P7-2	P7-3	P7-4	P7-5	P7-6	P28-1	P28-2	P28-3	P28-4	P28-5	P28-6		P1-1	P1-2	P1-3	P1-4	P1-5	P1-6	P3-1	P3-2	P3-3	P3-4	P3-5	P3-6	P7-1	P7-2	P7-3	P7-4	P7-5	P7-6	P28-1	P28-2	P28-3	P28-4	P28-5	P28-6
sus-RNF13_0002	31.7	30.91	31.32	31.04	30.93	31.03	30.57	30.7	30.89	30.23	29.58	30.31	31.22	31.21	31.23	31.31	31.36	31.08	31.89	31.32	31.52	31.71	30.57	30.46		0.00537321	0.00575886	0.00621513	0.0064343	0.00519018	0.00604518	0.0101667	0.0105985	0.00955188	0.0099575	0.0178244	0.014082	0.00765172	0.00916277	0.00837323	0.00891222	0.00704102	0.00825795	0.00684848	0.00909948	0.0136024	0.00579892	0.00849012	0.0105253
	31.31	31.13	31.33	31.11	31.22	30.97	30.4	30.63	31.02	29.81	29.69	30.09	31.62	31.45	31.45	31.43	31.07	31.2	32.33	31.51	31.74	31.43	30.82	30.67		0.00592077	0.00504825	0.00612956	0.00608722	0.00427458	0.00638986	0.0116785	0.0112807	0.00891222	0.0135084	0.0167465	0.0159533	0.00694408	0.00786684	0.00797666	0.00820091	0.00866851	0.00775854	0.00522628	0.00843147	0.0119239	0.00699238	0.00739108	0.00916277
GAPDH	24.16	23.47	23.99	23.76	23.34	23.66	23.95	24.14	24.18	23.58	23.77	24.16	24.19	24.44	24.33	24.5	24.21	24.16	24.7	24.54	25.32	24.28	23.69	23.89		0.00564699	0.00540356	0.00617235	0.00626076	0.00473238	0.00621752	0.00573893
	23.91	23.5	23.98	23.75	23.35	23.68	23.98	24.16	24.21	23.6	23.79	24.12	24.45	24.46	24.48	24.5	24.22	24.19	24.75	24.62	25.35	24.27	23.74	23.9

## Sheet: Figure 4C
	P1-1	P1-2	P1-3	P1-4	P1-5	P1-6	P3-1	P3-2	P3-3	P3-4	P3-5	P3-6	P7-1	P7-2	P7-3	P7-4	P7-5	P7-6	P28-1	P28-2	P28-3	P28-4	P28-5	P28-6		P1-1	P1-2	P1-3	P1-4	P1-5	P1-6	P3-1	P3-2	P3-3	P3-4	P3-5	P3-6	P7-1	P7-2	P7-3	P7-4	P7-5	P7-6	P28-1	P28-2	P28-3	P28-4	P28-5	P28-6
sus-KIF1B_0001	31.99	31.2	31.71	31.28	31.21	31.43	31.64	31.97	32.11	30.74	31.38	31.99	31.86	31.94	31.54	31.96	32.02	31.39	32.14	32.64	32.89	31.58	31.58	31.27		0.00439476	0.00471019	0.00474295	0.00544822	0.00427458	0.00458139	0.00484261	0.00439476	0.00410046	0.00699238	0.00511872	0.00439476	0.00491021	0.00552427	0.0067542	0.00567958	0.00445611	0.00666121	0.00575886	0.00364466	0.00526263	0.00634572	0.00421574	0.00600342
	31.83	31.32	31.89	31.64	31.5	31.49	31.21	32.22	31.97	31.27	31.16	32.46	31.76	31.65	31.61	31.93	32.2	31.63	32.65	32.31	32.78	31.86	31.35	31.4		0.00412898	0.00442533	0.0041577	0.00421574	0.00352051	0.00445611	0.00666121	0.00374713	0.00461325	0.00491021	0.00604518	0.0030861	0.00630189	0.00684848	0.00713931	0.00579892	0.00396078	0.00575886	0.00418662	0.00484261	0.00579892	0.00519018	0.00511872	0.00552427
GAPDH	24.16	23.47	23.99	23.76	23.34	23.66	23.95	24.14	24.18	23.58	23.77	24.16	24.19	24.44	24.33	24.5	24.21	24.16	24.7	24.54	25.32	24.28	23.69	23.89		0.00426187	0.00456776	0.00445032	0.00483198	0.00389755	0.00451875	0.00442137
	23.91	23.5	23.98	23.75	23.35	23.68	23.98	24.16	24.21	23.6	23.79	24.12	24.45	24.46	24.48	24.5	24.22	24.19	24.75	24.62	25.35	24.27	23.74	23.9

## Sheet: Figure 4D
	P1-1	P1-2	P1-3	P1-4	P1-5	P1-6	P3-1	P3-2	P3-3	P3-4	P3-5	P3-6	P7-1	P7-2	P7-3	P7-4	P7-5	P7-6	P28-1	P28-2	P28-3	P28-4	P28-5	P28-6		P1-1	P1-2	P1-3	P1-4	P1-5	P1-6	P3-1	P3-2	P3-3	P3-4	P3-5	P3-6	P7-1	P7-2	P7-3	P7-4	P7-5	P7-6	P28-1	P28-2	P28-3	P28-4	P28-5	P28-6
sus-MYOM1_0001	29.93	30.09	30.59	30.81	30.48	30.49	30.42	30.21	31.39	29.14	30.58	30.01	30.37	29.59	29.27	29.39	28.29	28.75	28.8	29.21	31.51	29.13	29.49	30.41		0.0183255	0.0101667	0.0103087	0.00754638	0.00708999	0.00878952	0.0112807	0.014885	0.0067542	0.0211969	0.00891222	0.017337	0.0137922	0.0281641	0.0325771	0.0337259	0.0591286	0.0415214	0.0583146	0.0392817	0.013697	0.034674	0.0179484	0.0108964
	30.13	29.91	30.32	30.86	30.18	30.06	30.03	29.81	30.8	29.32	30.83	30.38	30.62	29.24	29.09	29.28	28.52	29.3	29	29.41	31.33	29.62	29.84	30.07		0.0134151	0.0117597	0.0123444	0.00723897	0.00878952	0.0120068	0.0150928	0.019915	0.0103804	0.0189718	0.00759887	0.0130482	0.0138882	0.0363979	0.0409498	0.0363979	0.0507658	0.0289559	0.052556	0.0361465	0.0158431	0.0245183	0.0145786	0.0138882
GAPDH	24.16	23.47	23.99	23.76	23.34	23.66	23.95	24.14	24.18	23.58	23.77	24.16	24.19	24.44	24.33	24.5	24.21	24.16	24.7	24.54	25.32	24.28	23.69	23.89		0.0158703	0.0109632	0.0113265	0.00739267	0.00793976	0.0103982	0.0106484
	23.91	23.5	23.98	23.75	23.35	23.68	23.98	24.16	24.21	23.6	23.79	24.12	24.45	24.46	24.48	24.5	24.22	24.19	24.75	24.62	25.35	24.27	23.74	23.9

## Sheet: Figure 4E
	P1-1	P1-2	P1-3	P1-4	P1-5	P1-6	P3-1	P3-2	P3-3	P3-4	P3-5	P3-6	P7-1	P7-2	P7-3	P7-4	P7-5	P7-6	P28-1	P28-2	P28-3	P28-4	P28-5	P28-6		P1-1	P1-2	P1-3	P1-4	P1-5	P1-6	P3-1	P3-2	P3-3	P3-4	P3-5	P3-6	P7-1	P7-2	P7-3	P7-4	P7-5	P7-6	P28-1	P28-2	P28-3	P28-4	P28-5	P28-6
sus-AGL_0001	32.35	32.47	31.85	32.57	32.21	32.45	33.86	36.3	33.73	33.29	35.55	33.92	34.43	33.9	35.84	35.2	35.5	32.79	34.41	34.34	33.37	33.11	33.64	37.82		0.00342424	0.00195312	0.00430432	0.00222805	0.00213729	0.00225916	0.00103942	0.000218512	0.00133402	0.00119398	0.000284359	0.00115331	0.0008269	0.0014199	0.000342882	0.000601145	0.000399366	0.00252413	0.00119398	0.00112178	0.00377319	0.00219738	0.001011	6.40696e-05
	32.13	32.81	32.28	32.89	32.02	32.72	34.31	36.63	33.97	33.07	36.01	34.65	33.9	34.03	35.29	35.62	35.87	33.46	34.04	34.01	33.87	32.89	33.89	37.58		0.00335377	0.00157547	0.00317286	0.0017725	0.0024551	0.00189972	0.000776891	0.000176261	0.00115331	0.00141009	0.000209611	0.000676323	0.00142977	0.00131566	0.000557014	0.00044931	0.000311172	0.00161976	0.00159746	0.00149049	0.00272411	0.00254168	0.000880127	7.61921e-05
GAPDH	24.16	23.47	23.99	23.76	23.34	23.66	23.95	24.14	24.18	23.58	23.77	24.16	24.19	24.44	24.33	24.5	24.21	24.16	24.7	24.54	25.32	24.28	23.69	23.89		0.00338901	0.0017643	0.00373859	0.00200028	0.0022962	0.00207944	0.00254463
	23.91	23.5	23.98	23.75	23.35	23.68	23.98	24.16	24.21	23.6	23.79	24.12	24.45	24.46	24.48	24.5	24.22	24.19	24.75	24.62	25.35	24.27	23.74	23.9

## Sheet: Figure 4F
	P1-1	P1-2	P1-3	P1-4	P1-5	P1-6	P3-1	P3-2	P3-3	P3-4	P3-5	P3-6	P7-1	P7-2	P7-3	P7-4	P7-5	P7-6	P28-1	P28-2	P28-3	P28-4	P28-5	P28-6		P1-1	P1-2	P1-3	P1-4	P1-5	P1-6	P3-1	P3-2	P3-3	P3-4	P3-5	P3-6	P7-1	P7-2	P7-3	P7-4	P7-5	P7-6	P28-1	P28-2	P28-3	P28-4	P28-5	P28-6
sus-PDLIM5_0001	35.28	34.43	35.11	35.31	34.01	34.92	35.94	36.02	35.87	36.04	35.64	36.19	35.03	34.67	34.68	34.81	34.67	34.52	37.06	35.09	36.08	35.15	35.36	34.38		0.00044931	0.000502009	0.00044931	0.000333506	0.000613776	0.000407758	0.000245839	0.000265316	0.000302663	0.000177487	0.000267162	0.000239116	0.00054555	0.000832651	0.000766195	0.000787736	0.000709948	0.000760903	0.000190226	0.000667012	0.000576657	0.000534323	0.000306888	0.000695337
	34.79	34.15	35.45	35.03	33.84	35.25	35.43	36.49	36.58	35.79	35.86	36.46	34.86	34.36	34.43	34.37	34.93	34.37	36.76	34.84	35.63	34.44	35.83	34.11		0.000530632	0.000622344	0.000352522	0.000402144	0.000695337	0.000328914	0.000357443	0.000194223	0.000188912	0.000214015	0.000232578	0.000192881	0.000734984	0.00104665	0.001011	0.00106865	0.000596992	0.000862015	0.000242454	0.000838443	0.000804288	0.00086801	0.000229376	0.000844275
GAPDH	24.16	23.47	23.99	23.76	23.34	23.66	23.95	24.14	24.18	23.58	23.77	24.16	24.19	24.44	24.33	24.5	24.21	24.16	24.7	24.54	25.32	24.28	23.69	23.89		0.000489971	0.000562176	0.000400916	0.000367825	0.000654557	0.000368336	0.000473964
	23.91	23.5	23.98	23.75	23.35	23.68	23.98	24.16	24.21	23.6	23.79	24.12	24.45	24.46	24.48	24.5	24.22	24.19	24.75	24.62	25.35	24.27	23.74	23.9

## Sheet: Figure 4G
	P1-1	P1-2	P1-3	P1-4	P1-5	P1-6	P3-1	P3-2	P3-3	P3-4	P3-5	P3-6	P7-1	P7-2	P7-3	P7-4	P7-5	P7-6	P28-1	P28-2	P28-3	P28-4	P28-5	P28-6		P1-1	P1-2	P1-3	P1-4	P1-5	P1-6	P3-1	P3-2	P3-3	P3-4	P3-5	P3-6	P7-1	P7-2	P7-3	P7-4	P7-5	P7-6	P28-1	P28-2	P28-3	P28-4	P28-5	P28-6
sus-CDH13_0001	34.98	33.21	33.76	34.16	33.98	33.88	33.73	33.18	33.49	33.23	33.18	33.96	33.74	34.31	34.07	34.73	33.83	33.58	34.9	34.9	35.23	33.61	33.36	33.05		0.000553166	0.00116941	0.00114535	0.000740096	0.000626673	0.000838443	0.00113744	0.00189972	0.00157547	0.00124469	0.00146997	0.00112178	0.00133402	0.00106865	0.00116941	0.000832651	0.00127084	0.00145981	0.000850147	0.000760903	0.00103942	0.00155378	0.00122755	0.0017481
	35.44	33.47	34.46	34.46	33.28	33.51	33.41	33.5	33.13	32.93	32.87	34.28	33.95	33.87	33.62	34.14	34.05	33.97	34.49	34.66	34.88	33.93	33.99	34.41		0.000338161	0.000997082	0.000700173	0.000596992	0.00102511	0.00109869	0.00144973	0.00154305	0.00206449	0.00155378	0.00184777	0.000874048	0.00138107	0.00146997	0.0017725	0.00125335	0.00109869	0.00113744	0.00116941	0.000949858	0.00135265	0.00123609	0.000821188	0.000685764
GAPDH	24.16	23.47	23.99	23.76	23.34	23.66	23.95	24.14	24.18	23.58	23.77	24.16	24.19	24.44	24.33	24.5	24.21	24.16	24.7	24.54	25.32	24.28	23.69	23.89		0.000445664	0.00108325	0.00092276	0.000668544	0.000825893	0.000968566	0.000819113
	23.91	23.5	23.98	23.75	23.35	23.68	23.98	24.16	24.21	23.6	23.79	24.12	24.45	24.46	24.48	24.5	24.22	24.19	24.75	24.62	25.35	24.27	23.74	23.9

## Sheet: Figure 4H
	P1-1	P1-2	P1-3	P1-4	P1-5	P1-6	P3-1	P3-2	P3-3	P3-4	P3-5	P3-6	P7-1	P7-2	P7-3	P7-4	P7-5	P7-6	P28-1	P28-2	P28-3	P28-4	P28-5	P28-6		P1-1	P1-2	P1-3	P1-4	P1-5	P1-6	P3-1	P3-2	P3-3	P3-4	P3-5	P3-6	P7-1	P7-2	P7-3	P7-4	P7-5	P7-6	P28-1	P28-2	P28-3	P28-4	P28-5	P28-6
sus-CDC42_0001	32.51	33.41	33.01	32.37	32.54	32.77	32.71	32.79	32.4	32.55	32.81	32.05	32.98	32.9	32.91	32.7	32.53	32.66	33.36	34.12	33.88	33.38	32.75	32.74		0.00306478	0.00101803	0.00192624	0.00255936	0.00170029	0.00180974	0.00230663	0.00248938	0.00335377	0.00199416	0.00189972	0.00421574	0.00225916	0.00283979	0.00261314	0.00340059	0.00312918	0.00276214	0.00247218	0.00130657	0.00264962	0.00182233	0.00187356	0.00216713
	32.83	32.66	32.32	32.89	32.08	32.22	32.15	32.36	31.83	32.89	31.92	32.49	33.53	33.52	33.26	32.96	33.1	32.56	33.06	33.74	34.11	32.92	32.5	32.56		0.00206449	0.0017481	0.0030861	0.0017725	0.00235509	0.00268661	0.00347204	0.00340059	0.00508337	0.00159746	0.00356965	0.00302259	0.00184777	0.00187356	0.00227487	0.00283979	0.00212253	0.00302259	0.00315094	0.00179724	0.00230663	0.00248938	0.00230663	0.00247218
GAPDH	24.16	23.47	23.99	23.76	23.34	23.66	23.95	24.14	24.18	23.58	23.77	24.16	24.19	24.44	24.33	24.5	24.21	24.16	24.7	24.54	25.32	24.28	23.69	23.89		0.00256463	0.00138306	0.00250617	0.00216593	0.00202769	0.00224817	0.00214928
	23.91	23.5	23.98	23.75	23.35	23.68	23.98	24.16	24.21	23.6	23.79	24.12	24.45	24.46	24.48	24.5	24.22	24.19	24.75	24.62	25.35	24.27	23.74	23.9

## Sheet: Figure 4I
	P1-1	P1-2	P1-3	P1-4	P1-5	P1-6	P3-1	P3-2	P3-3	P3-4	P3-5	P3-6	P7-1	P7-2	P7-3	P7-4	P7-5	P7-6	P28-1	P28-2	P28-3	P28-4	P28-5	P28-6		P1-1	P1-2	P1-3	P1-4	P1-5	P1-6	P3-1	P3-2	P3-3	P3-4	P3-5	P3-6	P7-1	P7-2	P7-3	P7-4	P7-5	P7-6	P28-1	P28-2	P28-3	P28-4	P28-5	P28-6
sus-TBCD_0003	34.93	34.41	34.27	34.65	34.43	34.62	34.28	34.57	34.51	34.73	34.47	34.06	35.93	36.7	36.96	36.84	35.86	35.96	34.31	34.86	34.78	34.9	34.58	34.85		0.000572673	0.000509016	0.000804288	0.000526967	0.000458751	0.000502009	0.000776891	0.000724865	0.000776891	0.000440064	0.000601145	0.00104665	0.000292353	0.000203879	0.000157758	0.000192881	0.000311172	0.000280444	0.00127968	0.000782295	0.0014199	0.000635421	0.000526967	0.000502009
	35.3	34.65	34.63	34.28	34.17	34.38	34.62	35.1	34.7	34.35	34.11	34.28	35.74	36.49	36.94	36.91	36.35	36.37	34.62	35.29	35.61	35.49	34.9	34.38		0.000372622	0.000440064	0.000622344	0.000676323	0.000553166	0.000601145	0.000626673	0.000509016	0.000695337	0.000580668	0.000782295	0.000874048	0.000399366	0.000239116	0.000177487	0.000183746	0.000223103	0.000215504	0.00106865	0.000613776	0.000815516	0.000419221	0.000437024	0.000700173
GAPDH	24.16	23.47	23.99	23.76	23.34	23.66	23.95	24.14	24.18	23.58	23.77	24.16	24.19	24.44	24.33	24.5	24.21	24.16	24.7	24.54	25.32	24.28	23.69	23.89		0.000472648	0.00047454	0.000713316	0.000601645	0.000505959	0.000551577	0.000553281
	23.91	23.5	23.98	23.75	23.35	23.68	23.98	24.16	24.21	23.6	23.79	24.12	24.45	24.46	24.48	24.5	24.22	24.19	24.75	24.62	25.35	24.27	23.74	23.9

## Sheet: Figure 4J
	P1-1	P1-2	P1-3	P1-4	P1-5	P1-6	P3-1	P3-2	P3-3	P3-4	P3-5	P3-6	P7-1	P7-2	P7-3	P7-4	P7-5	P7-6	P28-1	P28-2	P28-3	P28-4	P28-5	P28-6		P1-1	P1-2	P1-3	P1-4	P1-5	P1-6	P3-1	P3-2	P3-3	P3-4	P3-5	P3-6	P7-1	P7-2	P7-3	P7-4	P7-5	P7-6	P28-1	P28-2	P28-3	P28-4	P28-5	P28-6
sus-ENSSSCG00000026041_0001	35.55	34.35	34.71	34.24	35.26	35.32	35.56	35.88	34.95	34.16	34.14	36.39	34.65	36.47	35.98	35.78	36.18	35.85	37.1	38.14	38.1	38.41	37.12	35.83		0.000372622	0.000530632	0.000592869	0.000700173	0.000258061	0.000309023	0.00031992	0.000292353	0.000572673	0.000653285	0.000755647	0.000208163	0.000709948	0.000239116	0.000311172	0.000402144	0.000249271	0.000302663	0.000185024	8.05364e-05	0.000142179	5.57758e-05	9.06081e-05	0.000254508
	35.08	34.66	34.85	34.46	34.76	34.9	35.12	34.96	34.71	33.83	34.38	35	35.07	36.38	36.4	35.44	36.5	36.26	37.45	37.85	38.28	38.12	36.9	35.37		0.000434005	0.000437024	0.000534323	0.000596992	0.000367492	0.000419221	0.000443125	0.000560888	0.000690534	0.000832651	0.000648772	0.000530632	0.000635421	0.000258061	0.000258061	0.000509016	0.000201072	0.000232578	0.000150286	0.000104081	0.000128139	6.77227e-05	0.000109256	0.000352522
GAPDH	24.16	23.47	23.99	23.76	23.34	23.66	23.95	24.14	24.18	23.58	23.77	24.16	24.19	24.44	24.33	24.5	24.21	24.16	24.7	24.54	25.32	24.28	23.69	23.89		0.000403314	0.000483828	0.000563596	0.000648583	0.000312776	0.000364122	0.000462703
	23.91	23.5	23.98	23.75	23.35	23.68	23.98	24.16	24.21	23.6	23.79	24.12	24.45	24.46	24.48	24.5	24.22	24.19	24.75	24.62	25.35	24.27	23.74	23.9

[truncated: 43 more sheets: Figure 5A, Figure 5B, Figure 5C, Figure 5D, Figure 5E, Figure 5F, Figure 5G, Figure 5H, Figure 5I, Figure 5J, Figure 5K, Figure 5L, Figure 6B, Figure 7B, Figure 8A, Figure 8B, Figure 8C, Figure S8A, Figure S8B, Figure S8C …]
